# Supplementary material for: Exploring the Mechanism of Umami Peptide Binding with the T1R1/T1R3 Receptor via Molecular Dynamics Simulations
Source: Molecules. 2026 Jun 16;31(12):2125. doi: 10.3390/molecules31122125 (PMC13304789; doi:10.3390/molecules31122125)
Supplement: Supplementary file 1 [file molecules-31-02125-s001.zip]

Archive with 1 entries (1 files):
- molecules-4322076-supplementary.pdf
